# Supplementary material for: Multi-country evaluation of RISK6, a 6-gene blood transcriptomic signature, for tuberculosis diagnosis and treatment monitoring
Source: Sci Rep. 2021 Jul 1;11:13646. doi: 10.1038/s41598-021-93059-1 (PMC8249600; doi:10.1038/s41598-021-93059-1)
Supplement: Supplementary file 2 — Supplementary Tables. [file 41598_2021_93059_MOESM2_ESM.xlsx]

## Sheet: Supplementary Table 1
Supplementary Table 1. TaqMan PCR primer-probes in the RISK6 signature
Primer-Probes
FCGR1B FAM (60X), Hs02341825_m1
GBP2 FAM (60X), Hs00694846_g1
SERPING1 FAM (60X), Hs00934329_m1
SDR39U1 FAM (60X), Hs01016970_g1
TRMT2A FAM (60X), Hs01000041_g1
TUBGCP6 FAM (60X), Hs00363509_g1

## Sheet: Supplementary Table 2
Supplementary Table 2: RISK6 signature scores in the Georgia cohort
ID	STATUS	COUNTRY	AGE	GENDER	BMI at baseline	CULTURE_T0	CULTURE_T1	CULTURE_T2	RISK6_T0	RISK6_T1	RISK6_T2	RISK6_HD	Treatment outcome
01DSGE	ATB	Georgia	28	Male	20.8117	Positive	Negative	Negative	0.269469	0.30784	0.153864	NA	Success
02DRGE	ATB	Georgia	34	Female	18.75	Positive	Positive	Negative	0.265398	0.235029	0.219952	NA	Success
02DSGE	ATB	Georgia	26	Male	20.1771	Positive	Negative	Negative	0.432695	0.208178	0.168377	NA	Success
03DRGE	ATB	Georgia	26	Male	17.2364	Positive	NA	Negative	0.214154	0.386839	0.408612	NA	Success
04DRGE	ATB	Georgia	37	Male	20.5226	Positive	Negative	Negative	0.365448	0.501461	0.49147	NA	Success
04DSGE	ATB	Georgia	24	Male	19.9432	Positive	Negative	Negative	0.504317	0.321289	0.113703	NA	Success
06DRGE	ATB	Georgia	33	Female	18.75	Positive	Negative	Negative	0.471009	0.399315	0.355495	NA	Success
06DSGE	ATB	Georgia	58	Male	18.3591	Positive	Positive	Negative	0.291621	0.279782	0.164417	NA	Success
07DRGE	ATB	Georgia	20	Female	19.5965	Positive	Negative	Negative	0.361969	0.172148	0.235592	NA	Success
07DSGE	ATB	Georgia	50	Male	19.7531	Positive	Positive	Negative	0.436553	0.435688	0.523271	NA	Success
08DRGE	ATB	Georgia	66	Male	22.4913	Positive	NA	NA	0.362256	0.277343	NA	NA	NA
08DSGE	ATB	Georgia	29	Female	24.3418	Positive	Positive	Negative	0.469295	NA	0.082453	NA	Success
09DSGE	ATB	Georgia	19	Male	20.5714	Positive	Negative	Negative	0.312734	0.264655	0.193654	NA	Success
10DRGE	ATB	Georgia	25	Female	19.9432	Positive	Negative	Negative	0.450167	0.288167	0.172305	NA	Success
11DRGE	ATB	Georgia	28	Male	21.8573	Positive	Negative	NA	0.428182	0.223266	NA	NA	NA
11DSGE	ATB	Georgia	35	Male	18.8272	Positive	Negative	NA	0.337448	0.142272	0.315837	NA	Success
12DRGE	ATB	Georgia	46	Male	20.3712	Positive	Negative	NA	0.496928	0.356375	NA	NA	NA
12DSGE	ATB	Georgia	33	Male	29.7608	Positive	Negative	Negative	0.253893	0.110756	0.265281	NA	Success
14DRGE	ATB	Georgia	31	Male	20.7612	Positive	Negative	Negative	0.943604	0.662553	0.132588	NA	Success
14DSGE	ATB	Georgia	35	Male	25.2493	Positive	Negative	Negative	0.390019	0.18582	0.182898	NA	Success
15DSGE	ATB	Georgia	41	Male	18.016	Positive	NA	NA	0.516167	0.283285	0.382418	NA	NA
16DSGE	ATB	Georgia	49	Male	21.6128	Positive	Positive	NA	0.471027	0.288577	0.237052	NA	NA
17DSGE	ATB	Georgia	53	Male	18.016	Positive	NA	NA	0.445655	NA	NA	NA	NA
18DSGE	ATB	Georgia	18	Male	24.3824	Positive	NA	NA	0.536633	0.20489	NA	NA	NA
20DSGE	ATB	Georgia	27	Male	18.0662	Positive	Negative	NA	0.376819	0.307774	NA	NA	NA
21DSGE	ATB	Georgia	44	Male	21.0667	Positive	Negative	Negative	0.452163	0.316675	0.137077	NA	Success
23DSGE	ATB	Georgia	67	Male	17.239	Positive	Negative	Negative	0.421727	0.396641	0.306288	NA	Success
24DSGE	ATB	Georgia	31	Male	16.038	Positive	Positive	Positive	0.483312	NA	0.287779	NA	Failure
25DSGE	ATB	Georgia	23	Female	19.052	Positive	Negative	Negative	0.262669	NA	0.232856	NA	Success
26DSGE	ATB	Georgia	34	Male	18.3058	Positive	Negative	Negative	0.440637	NA	0.0891963	NA	Success
27DSGE	ATB	Georgia	39	Male	22.1453	Positive	Negative	Negative	0.220194	0.316796	0.177697	NA	Success
28DSGE	ATB	Georgia	54	Male	23.5666	Positive	Negative	Negative	0.478459	0.359809	0.194303	NA	Success
HD1GE	HD	Georgia	NA	NA	NA	NA	NA	NA	NA	NA	NA	0.159654	Control_HD
HD2GE	HD	Georgia	NA	NA	NA	NA	NA	NA	NA	NA	NA	0.0584085	Control_HD
HD3GE	HD	Georgia	NA	NA	NA	NA	NA	NA	NA	NA	NA	0.174971	Control_HD
HD4GE	HD	Georgia	NA	NA	NA	NA	NA	NA	NA	NA	NA	0.106119	Control_HD
HD4GE	HD	Georgia	NA	NA	NA	NA	NA	NA	NA	NA	NA	0.288834	Control_HD
HD5GE	HD	Georgia	NA	NA	NA	NA	NA	NA	NA	NA	NA	0.221311	Control_HD
HD6GE	HD	Georgia	NA	NA	NA	NA	NA	NA	NA	NA	NA	0.0923711	Control_HD
Deﬁnition of abbreviations: ATB: active tuberculosis. HD: Healthy donors

## Sheet: Supplementary Table 3
Supplementary Table 3: RISK6 signature scores in the Madagascar cohort
ID	STATUS	COUNTRY	AGE	GENDER	BMI at baseline	CULTURE_T0	CULTURE_T1	CULTURE_T2	RISK6_T0	RISK6_T1	RISK6_T2	RISK6_HD	Treatment outcome
01LTBI	LTBI	Madagascar	NA	NA	NA	NA	NA	NA	NA	NA	NA	0.133598	Control_LTBI
02LTBI	LTBI	Madagascar	NA	NA	NA	NA	NA	NA	NA	NA	NA	0.132825	Control_LTBI
03DSM	ATB	Madagascar	39	Male	19.3962	Positive	NA	Negative	0.374682	0.21716	0.256934	NA	Success
03LTBI	LTBI	Madagascar	NA	NA	NA	NA	NA	NA	NA	NA	NA	0.206685	Control_LTBI
04LTBI	LTBI	Madagascar	NA	NA	NA	NA	NA	NA	NA	NA	NA	0.53134	Control_LTBI
05HDCTLMG	HD	Madagascar	NA	NA	NA	NA	NA	NA	NA	NA	NA	0.201998	Control_HD
06LTBI	LTBI	Madagascar	NA	NA	NA	NA	NA	NA	NA	NA	NA	0.262444	Control_LTBI
07LTBI	LTBI	Madagascar	NA	NA	NA	NA	NA	NA	NA	NA	NA	0.419479	Control_LTBI
08DSM	ATB	Madagascar	31	Female	22.2222	Positive	NA	Negative	0.450154	0.197065	0.177854	NA	Success
08LTBI	LTBI	Madagascar	NA	NA	NA	NA	NA	NA	NA	NA	NA	0.226133	Control_LTBI
09DSM	ATB	Madagascar	28	Male	17.6471	Positive	NA	Negative	0.364673	0.337371	0.232985	NA	Success
09HDCTLMG	HD	Madagascar	NA	NA	NA	NA	NA	NA	NA	NA	NA	0.165798	Control_HD
10LTBI	LTBI	Madagascar	NA	NA	NA	NA	NA	NA	NA	NA	NA	0.298198	Control_LTBI
11DSM	ATB	Madagascar	39	Female	26.6667	Positive	NA	NA	0.586109	0.288038	NA	NA	NA
11HDCTLMG	HD	Madagascar	NA	NA	NA	NA	NA	NA	NA	NA	NA	0.344986	Control_HD
12DSM	ATB	Madagascar	44	Male	19.7239	Positive	NA	Negative	0.460765	0.336547	0.259822	NA	Success
12HDCTLMG	HD	Madagascar	NA	NA	NA	NA	NA	NA	NA	NA	NA	0.19377	Control_HD
13HDCTLMG	HD	Madagascar	NA	NA	NA	NA	NA	NA	NA	NA	NA	0.203733	Control_HD
14DSM	ATB	Madagascar	31	Male	15.4652	Positive	NA	Negative	0.299319	0.380243	0.202821	NA	Success
14LTBI	LTBI	Madagascar	NA	NA	NA	NA	NA	NA	NA	NA	NA	0.135002	Control_LTBI
15LTBI	LTBI	Madagascar	NA	NA	NA	NA	NA	NA	NA	NA	NA	0.194456	Control_LTBI
16LTBI	LTBI	Madagascar	NA	NA	NA	NA	NA	NA	NA	NA	NA	0.261728	Control_LTBI
17DSM	ATB	Madagascar	42	Male	19.2894	Positive	NA	NA	0.423333	NA	NA	NA	NA
17LTBI	LTBI	Madagascar	NA	NA	NA	NA	NA	NA	NA	NA	NA	0.239098	Control_LTBI
18DSM	ATB	Madagascar	19	Female	17.2248	Positive	NA	Negative	0.561575	0.430214	0.284891	NA	Success
18HDCTLMG	HD	Madagascar	NA	NA	NA	NA	NA	NA	NA	NA	NA	0.234735	Control_HD
19DSM	ATB	Madagascar	22	Male	16.1059	Positive	NA	Negative	0.468142	0.452084	0.269422	NA	Success
19LTBI	LTBI	Madagascar	NA	NA	NA	NA	NA	NA	NA	NA	NA	0.264095	Control_LTBI
20HDCTLMG	HD	Madagascar	NA	NA	NA	NA	NA	NA	NA	NA	NA	0.289377	Control_HD
21DSM	ATB	Madagascar	20	Male	22.68	Positive	NA	Negative	0.37635	0.262194	0.193386	NA	Success
21LTBI	LTBI	Madagascar	NA	NA	NA	NA	NA	NA	NA	NA	NA	0.152304	Control_LTBI
22DSM	ATB	Madagascar	19	Female	17.3484	Positive	NA	Negative	0.428847	0.308171	0.183995	NA	Success
22HDCTLMG	HD	Madagascar	NA	NA	NA	NA	NA	NA	NA	NA	NA	0.274456	Control_HD
23LTBI	LTBI	Madagascar	NA	NA	NA	NA	NA	NA	NA	NA	NA	0.279696	Control_LTBI
24DSM	ATB	Madagascar	22	Male	23.03	Positive	NA	Negative	0.521567	0.345168	0.245662	NA	Success
24HDCTLMG	HD	Madagascar	NA	NA	NA	NA	NA	NA	NA	NA	NA	0.183949	Control_HD
25DSM	ATB	Madagascar	52	Male	19.052	Positive	NA	NA	0.395824	NA	NA	NA	NA
25HDCTLMG	HD	Madagascar	NA	NA	NA	NA	NA	NA	NA	NA	NA	0.443489	Control_HD
26DSM	ATB	Madagascar	43	Female	15.3061	Positive	NA	Negative	0.580443	0.407309	0.312789	NA	Success
26LTBI	LTBI	Madagascar	NA	NA	NA	NA	NA	NA	NA	NA	NA	0.204176	Control_LTBI
27LTBI	LTBI	Madagascar	NA	NA	NA	NA	NA	NA	NA	NA	NA	0.219214	Control_LTBI
28LTBI	LTBI	Madagascar	NA	NA	NA	NA	NA	NA	NA	NA	NA	0.199968	Control_LTBI
29DSM	ATB	Madagascar	14	Female	17.5583	Positive	NA	Negative	0.563923	0.395015	0.202339	NA	Success
29LTBI	LTBI	Madagascar	NA	NA	NA	NA	NA	NA	NA	NA	NA	0.278202	Control_LTBI
30DSM	ATB	Madagascar	19	Female	13.7357	Positive	NA	Negative	0.566427	0.424914	0.232279	NA	Success
30HDCTLMG	HD	Madagascar	NA	NA	NA	NA	NA	NA	NA	NA	NA	0.191013	Control_HD
31HDCTLMG	HD	Madagascar	NA	NA	NA	NA	NA	NA	NA	NA	NA	0.217687	Control_HD
32DSM	ATB	Madagascar	27	Male	22.1003	Positive	NA	Negative	0.438536	0.379846	0.288834	NA	Success
32HDCTLMG	HD	Madagascar	NA	NA	NA	NA	NA	NA	NA	NA	NA	0.362709	Control_HD
33DSM	ATB	Madagascar	48	Male	15.2416	Positive	NA	NA	0.375124	0.269701	NA	NA	NA
33HDCTLMG	HD	Madagascar	NA	NA	NA	NA	NA	NA	NA	NA	NA	0.258707	Control_HD
34DSM	ATB	Madagascar	15	Female	16.8919	Positive	NA	Negative	0.519946	0.506145	0.231611	NA	Success
34HDCTLMG	HD	Madagascar	NA	NA	NA	NA	NA	NA	NA	NA	NA	0.376451	Control_HD
35DSM	ATB	Madagascar	18	Female	16.8889	Positive	NA	Negative	0.531315	0.396166	0.365373	NA	Success
35HDCTLMG	HD	Madagascar	NA	NA	NA	NA	NA	NA	NA	NA	NA	0.227967	Control_HD
36DSM	ATB	Madagascar	22	Male	16.6493	Positive	Positive	Negative	0.565527	0.505737	0.412076	NA	Success
36LTBI	LTBI	Madagascar	NA	NA	NA	NA	NA	NA	NA	NA	NA	0.517496	Control_LTBI
37LTBI	LTBI	Madagascar	NA	NA	NA	NA	NA	NA	NA	NA	NA	0.211194	Control_LTBI
38DSM	ATB	Madagascar	65	Female	13.7174	Positive	NA	NA	0.403773	NA	NA	NA	NA
39DSM	ATB	Madagascar	44	Male	16.7969	Positive	Positive	NA	0.447568	0.406032	NA	NA	NA
39HDCTLMG	HD	Madagascar	NA	NA	NA	NA	NA	NA	NA	NA	NA	0.226153	Control_HD
40DSM	ATB	Madagascar	22	Male	16.1843	Positive	Positive	Negative	0.555477	0.460968	0.217276	NA	Success
40HDCTLMG	HD	Madagascar	NA	NA	NA	NA	NA	NA	NA	NA	NA	0.272126	Control_HD
41DSM	ATB	Madagascar	65	Female	14.8438	Positive	Positive	Negative	0.512575	0.603809	0.440753	NA	Success
41HDCTLMG	HD	Madagascar	NA	NA	NA	NA	NA	NA	NA	NA	NA	0.259407	Control_HD
42LTBI	LTBI	Madagascar	NA	NA	NA	NA	NA	NA	NA	NA	NA	0.248274	Control_LTBI
43DSM	ATB	Madagascar	25	Female	16.8242	Positive	Negative	Negative	0.377134	0.169954	0.19504	NA	Success
43HDCTLMG	HD	Madagascar	NA	NA	NA	NA	NA	NA	NA	NA	NA	0.39293	Control_HD
44LTBI	LTBI	Madagascar	NA	NA	NA	NA	NA	NA	NA	NA	NA	0.187039	Control_LTBI
45DSM	ATB	Madagascar	57	Female	23.7332	Positive	Positive	Negative	0.388113	0.254765	0.324221	NA	Success
45LTBI	LTBI	Madagascar	NA	NA	NA	NA	NA	NA	NA	NA	NA	0.362281	Control_LTBI
46HDCTLMG	HD	Madagascar	NA	NA	NA	NA	NA	NA	NA	NA	NA	0.17936	Control_HD
47DSM	ATB	Madagascar	47	Male	16.5861	Positive	Positive	Negative	0.356357	0.220633	0.20258	NA	Success
47LTBI	LTBI	Madagascar	NA	NA	NA	NA	NA	NA	NA	NA	NA	0.246182	Control_LTBI
48DSM	ATB	Madagascar	14	Female	18.1787	Positive	Negative	Negative	0.439693	0.189799	0.16402	NA	Success
48HDCTLMG	HD	Madagascar	NA	NA	NA	NA	NA	NA	NA	NA	NA	0.230386	Control_HD
49LTBI	LTBI	Madagascar	NA	NA	NA	NA	NA	NA	NA	NA	NA	0.273926	Control_LTBI
50HDCTLMG	HD	Madagascar	NA	NA	NA	NA	NA	NA	NA	NA	NA	0.259782	Control_HD
55DSM	ATB	Madagascar	79	Male	20.8117	Positive	Negative	Negative	0.452867	0.258202	0.341686	NA	Success
56DSM	ATB	Madagascar	34	Male	17.6309	Positive	NA	NA	0.604926	NA	NA	NA	NA
59DSM	ATB	Madagascar	36	Female	18.2899	Positive	Negative	Negative	0.520297	0.261324	0.274405	NA	Success
61DSM	ATB	Madagascar	27	Male	17.8565	Positive	Negative	NA	0.421126	0.218385	0.333603	NA	NA
62DSM	ATB	Madagascar	25	Male	NA	Positive	Negative	Negative	0.483307	0.328772	0.263317	NA	Success
64DSM	ATB	Madagascar	45	Male	15.8079	Positive	Negative	Positive	0.614538	0.532997	0.354445	NA	Failure
66DSM	ATB	Madagascar	21	Female	17.313	Positive	NA	0	0.484601	0.390341	0.232681	NA	Success
67DSM	ATB	Madagascar	23	Male	16.4366	Positive	NA	NA	0.535341	NA	NA	NA	NA
68DSM	ATB	Madagascar	48	Male	17.3611	Positive	Negative	Negative	0.246125	0.178033	0.271533	NA	Success
70DSM	ATB	Madagascar	22	Female	17.1158	Positive	Negative	Negative	0.65766	0.454709	0.156705	NA	Success
71DSM	ATB	Madagascar	17	Male	16.8919	Positive	Negative	Negative	0.412951	0.346156	0.149566	NA	Success
77DSM	ATB	Madagascar	34	Female	15.5817	Positive	Positive	NA	0.572798	0.297019	0.206972	NA	NA
78DSM	ATB	Madagascar	36	Male	17.1875	Positive	Positive	Negative	0.424403	0.286957	0.212867	NA	Success
79DSM	ATB	Madagascar	33	Male	16.8525	Positive	Positive	Negative	0.557548	0.454763	0.319937	NA	Success
80DSM	ATB	Madagascar	19	Male	12.6967	Positive	Positive	Negative	0.465592	0.34424	0.389769	NA	Success
Deﬁnition of abbreviations: ATB: active tuberculosis. LTBI: Latent tuberculosis infection. HD: Healthy donors

## Sheet: Supplementary Table 4
Supplementary Table 4: RISK6 signature scores in the Lebanese cohort
ID	STATUS	COUNTRY	AGE	GENDER	BMI at baseline	CULTURE_T0	CULTURE_T1	CULTURE_T2	RISK6_T0	RISK6_T1	RISK6_T2	RISK6_HD	Treatment outcome
01DSLA	ATB	Lebanon	22	Female	20.9366	Positive	Negative	NA	0.505333	0.523698	0.41686	NA	NA
01DSLT	ATB	Lebanon	46	Female	21.3675	Positive	Negative	Negative	0.461529	0.216915	0.202591	NA	Success
02DSLT	ATB	Lebanon	17	Male	19.3698	Positive	Negative	Negative	0.189485	0.22403	0.386952	NA	Success
03DSLT	ATB	Lebanon	19	Male	20.0155	Positive	NA	NA	0.449777	0.124496	0.275313	NA	NA
04DSLT	ATB	Lebanon	24	Male	20.984	Positive	Negative	Negative	0.50859	0.356841	0.22039	NA	Success
05DSLT	ATB	Lebanon	33	Female	28.5322	Positive	Negative	NA	0.488815	0.42522	0.203484	NA	Success
07DSLT	ATB	Lebanon	23	Female	NA	Positive	Negative	Negative	0.403952	0.325707	0.470819	NA	Success
08DSLT	ATB	Lebanon	69	Male	NA	Positive	Negative	Negative	0.490164	0.502936	0.386838	NA	Success
09DSLT	ATB	Lebanon	21	Female	20.5457	Positive	Negative	Negative	0.450509	0.424711	0.142397	NA	Success
10DSLT	ATB	Lebanon	22	Male	17.7832	Positive	Negative	Negative	0.36933	0.256941	0.127919	NA	Success
12DSLT	ATB	Lebanon	49	Male	21.4109	Positive	Positive	Negative	0.460483	0.328884	0.386113	NA	Success
13DSLT	ATB	Lebanon	35	Male	NA	Positive	NA	Negative	0.358774	0.184195	0.174928	NA	Success
14DSLT	ATB	Lebanon	24	Female	25.3906	Positive	Negative	Negative	0.410338	0.234591	0.143619	NA	Success
15DSLT	ATB	Lebanon	64	Male	15.651	Positive	NA	Negative	0.410315	0.37646	0.303479	NA	Success
16DSLT	ATB	Lebanon	37	Male	23.5666	Positive	Negative	NA	0.271222	0.221169	0.191418	NA	NA
17DSLT	ATB	Lebanon	57	Female	19.5918	Positive	Negative	Negative	0.323203	0.304411	0.241237	NA	Success
18DSLT	ATB	Lebanon	29	Female	NA	Positive	NA	Negative	0.522208	0.527842	0.174532	NA	Success
20DSLT	ATB	Lebanon	34	Female	17.2737	Positive	Positive	Negative	0.508411	0.433015	0.303591	NA	Success
21DSLT	ATB	Lebanon	30	Male	19.8177	Positive	NA	NA	0.332569	0.215218	0.243028	NA	NA
22DSLT	ATB	Lebanon	17	Female	21.2084	Positive	NA	NA	0.518642	0.507184	0.167301	NA	NA
23DSLT	ATB	Lebanon	33	Female	21.6413	Positive	NA	NA	0.466662	0.405272	0.257045	NA	NA
HD01LT	HD	Lebanon	NA	NA	NA	NA	NA	NA	NA	NA	NA	0.256273	Control_HD
HD02LT	HD	Lebanon	NA	NA	NA	NA	NA	NA	NA	NA	NA	0.126554	Control_HD
HD03LT	HD	Lebanon	NA	NA	NA	NA	NA	NA	NA	NA	NA	0.205892	Control_HD
HD04LT	HD	Lebanon	NA	NA	NA	NA	NA	NA	NA	NA	NA	0.133433	Control_HD
HD05LT	HD	Lebanon	NA	NA	NA	NA	NA	NA	NA	NA	NA	0.249743	Control_HD
HD06LT	HD	Lebanon	NA	NA	NA	NA	NA	NA	NA	NA	NA	0.14563	Control_HD
HD07LT	HD	Lebanon	NA	NA	NA	NA	NA	NA	NA	NA	NA	0.159711	Control_HD
HD08LT	HD	Lebanon	NA	NA	NA	NA	NA	NA	NA	NA	NA	0.172059	Control_HD
HD09LT	HD	Lebanon	NA	NA	NA	NA	NA	NA	NA	NA	NA	0.118923	Control_HD
HD10LT	HD	Lebanon	NA	NA	NA	NA	NA	NA	NA	NA	NA	0.310925	Control_HD
HD11LT	HD	Lebanon	NA	NA	NA	NA	NA	NA	NA	NA	NA	0.131229	Control_HD
HD12LT	HD	Lebanon	NA	NA	NA	NA	NA	NA	NA	NA	NA	0.0948961	Control_HD
HD13LT	HD	Lebanon	NA	NA	NA	NA	NA	NA	NA	NA	NA	0.261865	Control_HD
HD14LT	HD	Lebanon	NA	NA	NA	NA	NA	NA	NA	NA	NA	0.20855	Control_HD
HD15LT	HD	Lebanon	NA	NA	NA	NA	NA	NA	NA	NA	NA	0.334578	Control_HD
HD16LT	HD	Lebanon	NA	NA	NA	NA	NA	NA	NA	NA	NA	0.355894	Control_HD
HD17LT	HD	Lebanon	NA	NA	NA	NA	NA	NA	NA	NA	NA	0.195652	Control_HD
HD18LT	HD	Lebanon	NA	NA	NA	NA	NA	NA	NA	NA	NA	0.173279	Control_HD
HD19LT	HD	Lebanon	NA	NA	NA	NA	NA	NA	NA	NA	NA	0.155785	Control_HD
HD20LT	HD	Lebanon	NA	NA	NA	NA	NA	NA	NA	NA	NA	0.412013	Control_HD
HD21LT	HD	Lebanon	NA	NA	NA	NA	NA	NA	NA	NA	NA	0.167199	Control_HD
HD22LT	HD	Lebanon	NA	NA	NA	NA	NA	NA	NA	NA	NA	0.288354	Control_HD
HD23LT	HD	Lebanon	NA	NA	NA	NA	NA	NA	NA	NA	NA	0.157456	Control_HD
HD24LT	HD	Lebanon	NA	NA	NA	NA	NA	NA	NA	NA	NA	0.200422	Control_HD
HD25LT	HD	Lebanon	NA	NA	NA	NA	NA	NA	NA	NA	NA	0.164495	Control_HD
Deﬁnition of abbreviations: ATB: active tuberculosis. HD: Healthy donors

## Sheet: Supplementary Table 5
Supplementary Table 5: RISK6 signature scores in the Bangladesh cohort
ID	STATUS	COUNTRY	AGE	GENDER	BMI at baseline	CULTURE_T0	CULTURE_T1	CULTURE_T2	RISK6_T0	RISK6_T1	RISK6_T2	RISK6_HD	Treatment outcome
01DSB	ATB	Bangladesh	22	Male	16.2219	Positive	Negative	Negative	0.516267	0.456242	0.405683	NA	Success
02DRB	ATB	Bangladesh	26	Male	17.3754	Positive	NA	NA	0.398145	NA	NA	NA	NA
02DSB	ATB	Bangladesh	32	Male	13.6972	Positive	Negative	Negative	0.625469	0.499636	0.407602	NA	Success
03DRB	ATB	Bangladesh	22	Male	21.5139	Positive	Negative	Negative	0.559212	0.478101	0.447249	NA	Success
03DSB	ATB	Bangladesh	35	Female	21.7768	Positive	Negative	Negative	0.493062	0.328772	0.426356	NA	Success
04DRB	ATB	Bangladesh	22	Male	18.3117	Positive	NA	NA	0.640442	NA	NA	NA	NA
04DSB	ATB	Bangladesh	22	Male	20.3857	Positive	NA	NA	0.512384	NA	NA	NA	NA
05DRB	ATB	Bangladesh	35	Male	13.0385	Positive	NA	NA	0.723364	NA	NA	NA	NA
05DSB	ATB	Bangladesh	25	Male	21.0962	Positive	Negative	Negative	0.524869	0.562299	0.373827	NA	Success
06DSB	ATB	Bangladesh	16	Male	16.4844	Positive	Negative	Negative	0.503978	0.484456	0.341106	NA	Success
07DRB	ATB	Bangladesh	46	Male	12.0845	Positive	Negative	NA	0.552716	NA	NA	NA	NA
07DSB	ATB	Bangladesh	19	Male	15.2416	Positive	NA	NA	0.660655	NA	NA	NA	NA
08DRB	ATB	Bangladesh	41	Male	14.7077	Positive	Negative	Negative	0.568061	0.554572	0.543055	NA	Failure
08DSB	ATB	Bangladesh	60	Male	18.1661	Positive	Negative	Negative	0.346492	NA	0.242887	NA	Success
09DRB	ATB	Bangladesh	15	Female	17.9813	Positive	Negative	Negative	0.910208	0.598231	0.389544	NA	Success
10DRB	ATB	Bangladesh	30	Male	18.7328	Positive	Negative	Negative	0.773756	0.545286	0.324426	NA	Success
10DSB	ATB	Bangladesh	25	Male	14.7699	Positive	Negative	Negative	0.401542	0.412126	0.297228	NA	Success
11DRB	ATB	Bangladesh	45	Male	19.5006	Positive	Positive	NA	0.561215	0.193388	NA	NA	NA
11DSB	ATB	Bangladesh	35	Male	13.9965	Positive	Negative	Negative	0.643986	0.480471	0.107209	NA	Success
12DRB	ATB	Bangladesh	23	Male	21.4533	Positive	NA	NA	0.402004	NA	NA	NA	NA
12DSB	ATB	Bangladesh	22	Male	18.2537	Positive	NA	NA	0.679776	NA	NA	NA	NA
13DSB	ATB	Bangladesh	25	Female	12.9848	Positive	NA	NA	0.359608	NA	NA	NA	NA
14DRB	ATB	Bangladesh	30	Male	20.1362	Positive	Negative	NA	0.413904	0.55443	NA	NA	NA
14DSB	ATB	Bangladesh	21	Female	20.8581	Positive	Negative	Negative	0.789614	0.491017	0.330994	NA	Success
15DRB	ATB	Bangladesh	55	Male	21.511	Positive	Negative	NA	0.49895	0.408699	NA	NA	NA
15DSB	ATB	Bangladesh	24	Male	17.5556	Positive	Negative	Negative	0.461179	0.408401	0.15559	NA	Success
16DSB	ATB	Bangladesh	22	Female	18.5491	Positive	Positive	Negative	0.528601	0.263842	0.218928	NA	Success
17DRB	ATB	Bangladesh	22	Female	16.1381	Positive	Negative	Negative	0.556415	0.427201	NA	NA	Failure
17DSB	ATB	Bangladesh	18	Male	14.8986	Positive	Negative	Negative	0.473239	0.328329	0.197084	NA	Success
18DRB	ATB	Bangladesh	18	Female	18.6268	Positive	Negative	Negative	0.616976	0.456055	NA	NA	Success
18DSB	ATB	Bangladesh	28	Female	17.523	Positive	Negative	Negative	0.318645	0.317277	0.351688	NA	Success
19DSB	ATB	Bangladesh	22	Male	16.4412	Positive	Negative	Negative	0.445181	0.493643	0.336963	NA	Success
20DRB	ATB	Bangladesh	32	Male	17.4818	Positive	Negative	Negative	0.583994	0.49541	NA	NA	Success
20DSB	ATB	Bangladesh	16	Female	17.3484	Positive	Negative	Negative	0.519962	0.444144	NA	NA	Success
21DRB	ATB	Bangladesh	20	Male	23.533	Positive	Negative	NA	0.543174	NA	NA	NA	NA
21DSB	ATB	Bangladesh	20	Female	13.3183	Positive	Negative	Negative	0.774595	0.610746	0.44172	NA	Success
22DSB	ATB	Bangladesh	23	Female	21.4159	Positive	Negative	Negative	0.471446	NA	0.337302	NA	Success
23DRB	ATB	Bangladesh	17	Male	21.3264	Positive	Negative	Negative	0.365314	0.295421	NA	NA	Success
23DSB	ATB	Bangladesh	30	Male	20.286	Positive	Negative	Negative	0.464707	0.257274	NA	NA	Success
24DRB	ATB	Bangladesh	30	Male	20.7716	Positive	Negative	NA	0.430261	0.277127	NA	NA	NA
25DRB	ATB	Bangladesh	35	Female	21.4778	Positive	Negative	Negative	0.67526	NA	NA	NA	Success
25DSB	ATB	Bangladesh	24	Male	20.4224	Positive	Negative	NA	0.265253	0.38006	NA	NA	NA
26DRB	ATB	Bangladesh	19	Female	23.7413	Positive	Negative	Negative	0.482446	NA	NA	NA	Success
26DSB	ATB	Bangladesh	18	Male	19.4135	Positive	Negative	Negative	0.593855	0.374053	0.256764	NA	Success
ID0	HD	Bangladesh	NA	NA	NA	NA	NA	NA	NA	NA	NA	0.224921	Control_HD
ID0	HD	Bangladesh	NA	NA	NA	NA	NA	NA	NA	NA	NA	0.427255	Control_HD
ID0	HD	Bangladesh	NA	NA	NA	NA	NA	NA	NA	NA	NA	0.255401	Control_HD
ID0	HD	Bangladesh	NA	NA	NA	NA	NA	NA	NA	NA	NA	0.260946	Control_HD
ID0	HD	Bangladesh	NA	NA	NA	NA	NA	NA	NA	NA	NA	0.295757	Control_HD
ID0	HD	Bangladesh	NA	NA	NA	NA	NA	NA	NA	NA	NA	0.399505	Control_HD
ID0	HD	Bangladesh	NA	NA	NA	NA	NA	NA	NA	NA	NA	0.582569	Control_HD
ID0	HD	Bangladesh	NA	NA	NA	NA	NA	NA	NA	NA	NA	0.436977	Control_HD
ID0	HD	Bangladesh	NA	NA	NA	NA	NA	NA	NA	NA	NA	0.285709	Control_HD
ID0	HD	Bangladesh	NA	NA	NA	NA	NA	NA	NA	NA	NA	0.295902	Control_HD
ID0	HD	Bangladesh	NA	NA	NA	NA	NA	NA	NA	NA	NA	0.342788	Control_HD
ID0	HD	Bangladesh	NA	NA	NA	NA	NA	NA	NA	NA	NA	0.276829	Control_HD
ID0	HD	Bangladesh	NA	NA	NA	NA	NA	NA	NA	NA	NA	0.27267	Control_HD
ID0	HD	Bangladesh	NA	NA	NA	NA	NA	NA	NA	NA	NA	0.268145	Control_HD
ID0	HD	Bangladesh	NA	NA	NA	NA	NA	NA	NA	NA	NA	0.265937	Control_HD
ID0	HD	Bangladesh	NA	NA	NA	NA	NA	NA	NA	NA	NA	0.398164	Control_HD
Deﬁnition of abbreviations: ATB: active tuberculosis. HD: Healthy donors

## Sheet: Supplementary Table 6
Supplementary Table 6: Performance of RISK6 for monitoring TB treatment response (Baseline vs T1, T2 & T3)
Time points	T1	T2	T3
AUC	0.697 (0.571-0.796)	0.871 (0.776-0.943)	0.904 (0.826-0.966)
Optimal threshold	0.497 (0.413-0.508)	0.411 (0.344-0.457)	0.397 (0.363-0.456)
Sensitivity	0.75 (0.531-0.906)	0.857 (0.667-1)	0.929 (0.786-1)
Specificity	0.62 (0.46-0.8)	0.78 (0.64-0.94)	0.84 (0.68-0.94)
Positive predictive value	0.556 (0.468-0.677)	0.631 (0.5-0.867)	0.619 (0.448-0.812)
Negative predictive value	0.798 (0.694-0.912)	0.932 (0.864-1)	0.975 (0.923-1)
p value	<0.0001	<0.0001	<0.0001

## Sheet: Supplementary Table 7
Supplementary Table 7: Receiver operating characteristic curve analysis of the performance of RISK6 signature to distinguish active from vs Treated TB patients
ATB vs TREATED TB patients
Cohort	Cut-off	Sensitivity%	Specificity%	Cases, n	Controls, n	AUC	AUC 95%CI
Georgia	> 0.2447	93.8	65.4	32	26	0.876	78.2 - 97.1%
Madagascar	> 0.3720	90.9	93.9	44	33	0.961	91.7 to 100%
Lebanon	> 0.3009	90.5	73.3	21	15	0.902	80.3 - 100%
Bangladesh	> 0.3625	90.9	65.2	44	23	0.918	85.5 - 98.1%
All	> 0.3221	90.1	72.7	141	97	0.909	87.2 - 94.5%

## Sheet: Supplementary Table 8
Supplementary Table 8: Association between baseline demographic and clinical parameters of active TB patients with treatment outcome
	Descriptive analysis (n=102)				Logistic regression - association with treatment failure
					Univariate analysis			Multivariate analysis a
	Cured (n=98)	Failure (n=4)	p		OR_95%CI	p		aOR_95%CI	p	aic
Age (years)	26.5 (21.25-35)	36 (28.75-42)	0.343		0.982 (0.926 - 1.061)	0.587		-	-	-
Gender (male)	59.2% (58/98)	75% (3/4)	0.647		-	-		-	-	-
Drug resistance	15.3% (15/98)	50% (2/4)	0.128		-	-		-	-	-
Smoking habit	45.9% (45/98)	75% (3/4)	0.34		-	-		-	-	-
BMI at baseline	18.63 (17.12-20.86)	15.92 (15.53-16.06)	0.008		1.743 (1.103 - 3.194)	0.036		2.338 (1.256 - 6.412)	0.029	32.9
Alcohol consumption	18.4% (18/98)	25% (1/4)	0.568		1.525 (0.103 - 12.355)	0.713		2.044 (0.117 - 35.52)	0.601	41.3
Jail detention history	5.2% (5/96)	25% (1/4)	0.222		6.067 (0.273 - 58.765)	0.147		7.765 (0.255 - 206.394)	0.185	39.9
Absolute WBC count at T0 (cells/ mm3 )	9500 (7650-11345)	12200 (11450-12650)	0.069		1 (0.999 - 1)	0.163		1 (0.999 - 1)	0.129	39
Lymphocytes at T0 (% of WBC)	18 (14-23.5)	15.5 (13-19.5)	0.443		1.043 (0.917 - 1.205)	0.55		1.068 (0.925 - 1.278)	0.407	40.8
Monocytes at T0 (% of WBC)	5 (3-8.28)	3.5 (2.5-4.25)	0.128		1.41 (0.966 - 2.535)	0.156		1.375 (0.88 - 2.784)	0.272	39.8
Score RISK6 at T0	0.46 (0.38-0.52)	0.56 (0.54-0.58)	0.046		0.016 (0 - 15.048)	0.191		0.069 (0 - 48.572)	0.424	40.9
IFN-y [HBHA] at T0	0.09 (0.01-0.4)	0.27 (0.11-1.4)	0.343		0.968 (0.722 - 1.747)	0.864		0.951 (0.658 - 1.768)	0.816	41.5
Baseline lymphocytes <16%	31.6% (31/98)	50% (2/4)	0.593		0.58 (0.126 - 2.665)	0.451		0.592 (0.121 - 2.934)	0.493	41.1
Baseline WBC >11,450/mm3	23.5% (23/98)	75% (3/4)	0.05		5.016 (1.13 - 42.827)	0.053		9.277 (1.563 - 137.339)	0.034	35.4
Baseline WBC>11,450/mm3 and lymphocytes <16%	14.3% (14/98)	25% (1/4)	0.476		134.318 (0 - NA)	0.992		290.051 (0 - NA)	0.994	37.1
Data are given as % (n) or as a median levels (interquartile ranges). Failure was defined as a patients with positive results of sputum culture at T2 and/or T3. BMI: body mass index. WBC: white blood cells. OR: odds ratio. aOR: adjusted odds ratio. CI, conﬁdence interval. AIC: Akaike Information Criterion. a. Adjusted for age, sex, country of origin, drug resistance strain, and smoking habit.
